# Supplementary material for: Isolationof PASN from Argentine Squid Carcass By-Products Enhances Proliferation and Repair of hACs and PC12 In Vitro via Antioxidant Activity
Source: Foods. 2026 May 23;15(11):1844. doi: 10.3390/foods15111844 (PMC13256294; doi:10.3390/foods15111844)
Supplement: Supplementary file 1 [file foods-15-01844-s001.zip]

Archive with 1 entries (1 files):
- foods-4256031-supplementary.pdf
